# Supplementary material for: A Derived Positional Mapping of Inhibitory Subtypes in the Somatosensory Cortex
Source: Front Neuroanat. 2019 Aug 6;13:78. doi: 10.3389/fnana.2019.00078 (PMC6691028; doi:10.3389/fnana.2019.00078)
Supplement: Supplementary file 1 [file Table_1.xlsx]

## Sheet: Acquisition Details
Here is a list summarizing the LNMC Acquisition ID with the animal ID source
At least three data sets were analyzed for each protein marker, from at least two animals per marker (sources delineated in supplementary material ).
Marker	LNMC Acquisition ID	Animal ID	UsedBy-BBP-ForCellPrediction
Calbindin (CB)	CALB1_3_ACQ_1	00650960	yes
Calbindin (CB)	CALB1_3_ACQ_5	00650960	yes
Calbindin (CB)	CALB1_8_ACQ_3	00755904	yes
Calretinin (CR)	CALB2_10_ACQ_13	00739046	yes
Calretinin (CR)	CALB2_11_ACQ_3	00755904	yes
Calretinin (CR)	CALB2_4_ACQ_1	00650960	yes
Neuropeptide Y (NPY)	NPY_5_ACQ_9	00650960	yes
Neuropeptide Y (NPY)	NPY_7_ACQ_2	00682918	yes
Neuropeptide Y (NPY)	NPY_7_ACQ_7	00682918	yes
Parvalbumin (PV)	PVALB_13_ACQ_3	00739046	yes
Parvalbumin (PV)	PVALB_14_ACQ_3	00755904	yes
Parvalbumin (PV)	PVALB_4_ACQ_5	00650960	yes
Somatostatin-14 (SOM)	SST-14_4_ACQ_19	00697488	yes
Somatostatin-14 (SOM)	SST-14_4_ACQ_3	00697488	yes
Somatostatin-14 (SOM)	SST-14_4_ACQ_9	00697488	yes
Somatostatin-14 (SOM)	SST-14_5_ACQ_3	00739045	yes
Somatostatin-14 (SOM)	SST-14_5_ACQ_8	00739045	yes
Vasoactive intestinal peptide (VIP)	VIP_9_ACQ_12	00934618	yes
Vasoactive intestinal peptide (VIP)	VIP_9_ACQ_3	00934618	yes
Vasoactive intestinal peptide (VIP)	VIP_8_ACQ_4	00926176	yes

## Sheet: Raw Stain Densities
Raw Marker Densities (cells/mm3)
CB	25.108	25.108	31.56	186.92	480.2	773.48	1293.8	2018.1	2716	3413.8	3846.5	3823.1	3613.6	3404	3140.4	2832.8	2547.1	2261.3	2046.3	1916	1814.9	1713.7	1623.3	1645.5	1684.9	1724.2	1732.9	1619	1548.5	1478	1538.2	1823	2056.1	2289.2	2324.2	2053.3	1812.9	1572.5	1533.9	1797.7	2026.2	2254.6	2275.5	1971.6	1682.4	1393.3	1347.7	1770.2	2298.6
PV	1021.3	1021.3	1420	2554.8	3922.7	5290.6	6018.4	5438.7	4451.9	3465.2	2873.8	3253	3926.9	4600.8	4998.6	4692	4181.6	3671.3	3356.1	3445.7	3569.1	3692.5	3561.7	3039.7	2515.9	1992.1	1753.8	2109.5	2683.3	3257	3893.1	4474	4968.4	5462.7	5811.1	5895.5	5868.6	5841.7	5686.8	5400	5078.9	4757.7	4583.5	4582.7	4647.7	4712.7	4552.9	3951	3171.7
CR	473.91	473.91	491.68	524.94	585.3	645.65	805.1	1288.1	1906.4	2524.7	3051.1	3105.1	2896.7	2688.3	2396.7	2221.4	2147.5	2073.7	2026.3	1889	1701.9	1514.7	1359.9	1343.3	1426.5	1509.8	1687	2076	2472.2	2868.4	3078.3	2720.8	2192.1	1663.5	1267.9	1392.8	1672.8	1952.9	2096.2	1838.5	1538.5	1238.5	1246.1	1901.9	2693.5	3485.1	3978.1	3713.1	3145.1
NPY	201.75	201.75	211.02	240.09	278.18	316.26	352.03	390.02	445.88	501.73	581.15	674.39	727.59	780.79	789.51	782.01	819	855.99	905.82	851.96	726.33	600.7	510.62	686.54	984.72	1282.9	1526.4	1421.1	1136.5	852	564.9	487.66	551.41	615.16	707.92	720.28	656.6	592.92	490.12	370.38	262.82	155.27	110.82	238.51	456.56	674.61	868.85	870.47	740.18
SST	148.44	148.44	139.06	110	96.391	82.783	196.44	649.99	1231.5	1813	2272.8	2282.7	2084.9	1887.2	1720.4	1780.5	1934	2087.5	2186.9	2128.5	2031.3	1934	1893.9	1991.4	2133.6	2275.9	2364.6	2299.1	2149.5	1999.9	1914.9	2026	2252.1	2478.2	2635.4	2620.4	2536.1	2451.7	2504.6	2856.8	3324	3791.2	4215	4486	4680.2	4874.3	4962.2	4822.2	4564.7
CCK	202.51	202.51	192.28	193.08	218.31	243.53	352.49	570.72	796.66	1022.6	1153.1	1149.3	1145.1	1141	1208.4	1322.2	1356.3	1390.5	1296.6	1054.1	844	633.88	505.93	479.9	447.16	414.42	346.79	249.95	161	72.062	21.534	24.44	44.384	64.327	69.784	55.411	37.672	19.933	26.782	88.837	167.2	245.56	311.64	345	384.73	424.46	461.06	446.47	369.74
VIP	525.35	525.35	471.31	489.64	625.99	762.35	1229.8	2021.7	2816.7	3611.7	3991	3679.1	3077.5	2475.9	2003.7	1867.8	1949	2030.1	2086.7	1994.5	1795.5	1596.5	1408.5	1269.8	1169.1	1068.4	981.62	995.73	1025.3	1054.9	1065.2	932.14	803.29	674.44	589.52	650.42	695.5	740.57	765.12	740.36	740.55	740.75	724.18	661.94	577.83	493.72	456.2	525.41	615.27
Neun	1297.3	5682.4	6131.5	2299.7	3253.1	14202	27943	58752	112220	105810	106990	93479	81213	89705	85823	69756	82707	66402	56113	85310	72748	73901	68655	91913	74749	74309	63540	66617	82741	86323	73385	102150	96382	103000	120840	134640	142690	147990	156120	126440	141670	107240	82046	83126	49901	58707	58445	48509	56521
GABA	1299.7	5675.5	6140.2	2289.9	3251.9	14399	9358.8	15003	18319	18553	12476	16873	10690	19567	15497	11293	15794	3126.4	6047.5	7619.4	3035.8	7892.7	6583.1	7666.5	7959.3	10561	4852.1	5005.5	6304.7	4713.7	6539.5	3383.9	6186.8	8013.7	7752.6	5973.4	7672.8	9403.4	4585	7550.8	16002	12751	9680.3	10065	11577	8200.1	11292	4898.4	9813.3
There are 100 equally spaced bins of increasing cortical depth.
[truncated: 51 more columns]

## Sheet: Raw Stain Density Standard Dev
Raw Marker Densities Standard Deviation
CB	734.04	0	0	0	0	0	2434.3	1710.4	1378.2	1408.7	1637	3688.2	1144.8	855.37	3369.6	1531.7	1338	747.18	2759.7	2099.1	3261.6	705.84	1315.3	1222.1	747.49	510.92	2716.3	674.15	1456.5	1258.3	668.29	1496.7	2042.2	633.77	2155.7	695.63	1243.5	723.88	1509.8	1675.1	1206.4	685.81	1474.9	843.03	1934	1347	117.53	2291.4	1785.6
PV	0	2399.6	874.34	4279	2400.8	6314.2	7876.6	3646.9	3428	2944.4	1689	2050.4	81.307	3927.8	3876.5	3976.2	1381.9	2869.1	2298.7	3524.7	1541.2	2291.5	2198.7	2263.1	1613.5	1123.1	1752.3	3448.5	2359.8	1629.5	2171.4	1332.6	3019.1	6464.3	2449.8	3148.4	4592.6	3864.3	4730.5	2794.9	2893.4	408.28	7622.7	3865	2941.3	3052	1754.2	3268.6	2209.5
CR	0	0	714.99	444.84	710.73	672.5	699.24	868.64	1626.5	3200.3	3413.5	1716.4	2827.5	2881.9	2855.6	2649.6	1471.3	1365	949.39	2288.7	1987.4	1282.8	2275.1	1241.2	1241.2	758.27	1982	2538.9	1414.9	1902.1	2192.1	2009.3	479.41	757.9	2225.5	690.8	1003	702.4	2812.5	2531.3	755.35	1319.4	0	2786.5	6799.6	6760.1	3355.2	3163.8	3316.8
NPY	610.26	0	0	687.16	620.1	0	0	1462.8	891.54	739.53	0	1200.1	675.73	858.45	302.38	696	1259.1	0	1149.7	1217.2	1282.3	701.25	0	1047.9	616.5	625.21	1254.3	1690.7	279.32	644.73	1921.2	0	653.27	1241.6	631.9	1305.9	1126.2	668.23	0	609.34	1742.7	0	0	0	737.1	0	1294.1	1428.3	2436.8
SST	0	507.36	586.21	0	0	669.61	642.96	567.87	673.29	1049.2	2032.7	3558.2	1040.9	2064.6	921.56	1445.5	1270.6	1976.4	1965.6	1577.5	2244.4	2881.1	1562.1	2090.4	1319.1	1316	927.58	2912.5	2623.6	1688.1	3637.3	1167.7	1878.2	2669.5	3143.3	3298.1	2099.1	776.11	2336.7	2540.3	2116.9	2684.8	821.47	813.18	3904.7	1036.5	2681.4	2764.9	3989.1
CCK	408.15	539.25	0	646.6	602.96	316.91	316.84	322.19	2671.1	1771.6	917.62	1280.4	2426	878.95	887.4	1578.9	2181.4	1309.9	1088.7	940.5	1253.6	1043.7	1051	2264.7	0	1248.3	0	1335.2	0	0	0	0	0	628	0	0	0	0	0	0	0	516	844.08	838.2	0	543.9	0	1588.8	1079.2
VIP	2171.7	0	0	0	0	0	872.35	393.87	1891.2	1514.3	1425.3	1357.6	1089.2	1701	2412	729.48	1109.5	1445.9	2662.4	644.41	2163.6	1060.4	2060.1	1145.5	1356.1	649	1151.4	709.8	0	1218.6	3085.4	767.93	658.01	749	0	811.88	86.844	662.22	126.16	0	1488.9	699.34	1503.8	877.63	854.13	0	866.52	849.74	711.53
[truncated: 51 more columns]

## Sheet: Averaged RT-PCR
Morphological type	CB	PV	CR	NPY	SST	CCK	vip
MC	0.355556	0.0222222	0	0.222222	0.977778	0.0888889	0
BP	0	0	0.364	0	0.181818	0.272727	0.45
BTC	0.346154	0	0.333333	0.111111	0.185185	0.518519	0.0740741
DB	0.0833333	0	0.0833333	0	0.166667	0.416667	0.727273
LBCNBC	0.206897	0.439655	0.0172414	0.243478	0.146552	0.232759	0.00869565
SBC	0.363636	0.0909091	0.0909091	0	0.181818	0.727273	1
ChC	0.5	0	0	0	0.25	0	0
